# Supplementary material for: Fused-Ring Oxazolopyrrolopyridopyrimidine Systems with Gram-Negative Activity
Source: Antibiotics (Basel). 2017 Jan 13;6(1):2. doi: 10.3390/antibiotics6010002 (PMC5372982; doi:10.3390/antibiotics6010002)
Supplement: Supplementary file 1 [file antibiotics-06-00002-s001.zip]

Archive with 3 entries (2 files):
- Supplementary Materials/
- Supplementary Materials/Spectra Electronic Supporting Information.pdf
- Supplementary Materials/Supplementary Figures and Tables.pdf
